# Supplementary material for: Tuberculous Aneurysm of the Thoracic Aorta: A Diagnostic and Therapeutic Challenge in the Modern Era
Source: J Clin Med. 2026 Apr 18;15(8):3104. doi: 10.3390/jcm15083104 (PMC13117258; doi:10.3390/jcm15083104)
Supplement: Supplementary file 1 [file jcm-15-03104-s001.zip]

Archive with 1 entries (1 files):
- jcm-4222256-supplementary.pdf
